# Supplementary material for: Chiral Liquid Crystal Lenses Confined in Microchannels
Source: Materials (Basel). 2020 Aug 26;13(17):3761. doi: 10.3390/ma13173761 (PMC7503803; doi:10.3390/ma13173761)
Supplement: Supplementary file 1 [file materials-13-03761-s001.zip]

Archive with 5 entries (3 files):
- materials-895618-supplementary/materials-895618-support 2/
- materials-895618-supplementary/materials-895618-support 2/materials-895618-support/
- materials-895618-supplementary/materials-895618-support 2/materials-895618-support/V1.mp4
- materials-895618-supplementary/materials-895618-support 2/materials-895618-support/V2.mp4
- materials-895618-supplementary/materials-895618-support 2/materials-895618-support/V3.mp4
